# Supplementary material for: Kidney Care during COVID-19 in the UK: Perspectives of Healthcare Professionals on Impacts on Care Quality and Staff Well-Being
Source: Int J Environ Res Public Health. 2021 Dec 24;19(1):188. doi: 10.3390/ijerph19010188 (PMC8750502; doi:10.3390/ijerph19010188)
Supplement: Supplementary file 1 [file ijerph-19-00188-s001.zip]

Archive with 1 entries (1 files):
- ijerph-1418336-supplementary.pdf
